# Supplementary material for: Reduced reward responsiveness in treatment resistant depression of middle-aged adults: Association with carotid artery stiffness and tetrahydrobiopterin
Source: PLoS One. 2023 Aug 31;18(8):e0290784. doi: 10.1371/journal.pone.0290784 (PMC10470903; doi:10.1371/journal.pone.0290784)
Supplement: S1 Data — (XLS) [file pone.0290784.s001.xls]

## Sheet: Sheet1
	CONTROL BASELINE
																												Subject ID	HAMDI	BAS-R	BAS-D	BAS-F	BIS	WHODAS	SBP	DBP	HR	W:H	BMI	eGFR	Glucose	baPWV	IML	IMR	THB	Type	Study Time	Sub type
Subject ID	HAMDI	BAS-R	BAS-D	BAS-F	BIS	WHODAS	SBP	DBP	HR	W:H	BMI	eGFR	Glucose	baPWV	IML	IMR	THB	Type	Study Time	Sub type								1	36	12	12	11	23	36	117	78	69	0.79	24	122	4.2	11.8	0.076	0.062	7.4	Depressed	Baseline	Responder
C1	3	17	13	8	18	13	128	81	78	0.81	28	116	129	13.6	0.052	0.067	16.2	control	Baseline									2	34	13	10	8	24	53	122	84	77	0.88	17	117	5.6	13.6	0.063	0.076	9.8	Depressed	Baseline	Responder
C2	2	17	14	9	18	17	120	79	69	0.79	32	121	121	12.7	0.063	0.063	14.8	control	Baseline									4	40	10	11	13	22	32	132	83	81	0.71	19	114	8.1	14.8	0.081	0.063	7.8	Depressed	Baseline	Responder
C3	4	16	14	7	20	10	110	76	83	0.74	22	106	132	15.2	0.074	0.052	19.1	control	Baseline									5	37	11	12	10	24	41	126	81	89	0.83	28	118	3.8	14.6	0.088	0.071	8.9	Depressed	Baseline	Responder
C4	1	18	14	13	17	16	114	78	74	0.86	26	114	126	13.4	0.051	0.061	17.8	control	Baseline									6	29	13	12	7	21	33	136	88	82	0.86	16	128	9.4	13.4	0.059	0.078	9.1	Depressed	Baseline	Responder
C5	1	19	15	11	18	12	122	82	66	0.91	19	103	143	10.9	0.067	0.056	16.4	control	Baseline									7	23	14	9	11	22	31	120	81	74	0.87	26	108	5.6	12.1	0.096	0.069	10.8	Depressed	Baseline	Responder
C6	3	17	15	9	19	18	118	80	77	0.84	16	97	131	12.8	0.057	0.048	20.3	control	Baseline									8	32	13	11	9	24	35	117	79	88	0.84	28	104	6.1	12.9	0.072	0.064	8.3	Depressed	Baseline	Responder
C7	2	17	14	13	16	11	127	84	84	0.87	27	117	118	12.2	0.054	0.052	18.7	control	Baseline									12	28	13	12	11	22	40	123	84	62	0.8	25	129	4.3	9.6	0.048	0.084	9.2	Depressed	Baseline	Responder
C8	3	16	12	10	20	14	119	76	67	0.76	29	109	128	13.9	0.046	0.064	17.3	control	Baseline									16	38	11	9	6	24	46	120	77	78	0.92	22	124	4.6	10.6	0.081	0.092	9.1	Depressed	Baseline	Responder
C9	1	18	13	12	17	14	123	86	73	0.77	24	122	138	14.4	0.059	0.055	16.2	control	Baseline									17	30	13	10	10	24	54	119	81	83	0.8	28	101	6.8	15.2	0.077	0.056	9.8	Depressed	Baseline	Responder
C10	4	17	11	7	21	18	128	80	82	0.83	18	105	127	13.6	0.061	0.059	18.6	control	Baseline									19	29	13	10	9	22	37	112	87	72	0.79	19	115	4.2	12.3	0.062	0.077	10.4	Depressed	Baseline	Responder
C11	3	18	13	8	17	16	114	79	64	0.89	20	118	112	12.1	0.077	0.068	19.8	control	Baseline									20	43	10	13	6	26	49	127	82	78	0.87	26	119	8.1	16.8	0.116	0.093	7.5	Depressed	Baseline	Responder
C12	3	18	14	6	19	7	117	81	70	0.82	28	114	134	16.3	0.066	0.06	15.9	control	Baseline									21	36	12	11	9	25	36	120	81	64	0.87	22	132	3.7	14.3	0.067	0.061	8.2	Depressed	Baseline	Responder
C13	4	15	12	12	19	15	120	80	89	0.78	26	126	108	12.4	0.056	0.066	17.6	control	Baseline									24	38	11	11	8	24	34	123	80	73	0.92	22	111	6.2	14.8	0.089	0.063	7.4	Depressed	Baseline	Responder
C14	2	18	14	11	17	13	120	82	68	0.85	23	104	129	14.8	0.049	0.047	16.8	control	Baseline									25	27	13	12	6	22	43	114	76	71	0.86	25	120	3.4	16.8	0.096	0.068	10.3	Depressed	Baseline	Responder
C15	5	16	11	6	21	16	119	74	76	0.86	27	107	132	10.6	0.07	0.054	19.1	control	Baseline									26	41	11	11	10	23	36	126	84	71	0.88	20	107	4.5	15.1	0.103	0.077	7.8	Depressed	Baseline	Responder
C16	2	19	15	10	20	14	124	81	71	0.83	20	112	130	11.4	0.073	0.054	17.2	control	Baseline									27	36	12	11	8	23	37	124	78	66	0.78	26	118	6.9	14.3	0.083	0.059	8.3	Depressed	Baseline	Responder
C17	4	17	12	8	18	28	121	80	80	0.88	14	103	127	12.9	0.055	0.059	17.4	control	Baseline									28	26	14	12	8	21	30	124	81	87	0.88	14	123	4.1	15.8	0.089	0.063	11.9	Depressed	Baseline	Responder
C18	2	18	13	8	20	13	117	81	84	0.93	27	109	119	13.2	0.058	0.06	16.3	control	Baseline									29	32	13	10	9	22	44	116	82	69	0.86	20	101	8.9	13.9	0.067	0.07	9.1	Depressed	Baseline	Responder
C19	3	16	15	9	17	11	120	78	69	0.76	18	116	136	13.7	0.052	0.071	17.1	control	Baseline									32	32	13	11	10	23	34	122	84	72	0.93	27	116	6.3	13.1	0.086	0.052	10.9	Depressed	Baseline	Responder
C20	1	18	15	11	15	16	119	83	72	0.81	23	94	122	12.3	0.057	0.062	16.7	control	Baseline									33	29	14	9	8	22	38	132	86	65	0.83	31	104	6.1	14.7	0.092	0.055	9.8	Depressed	Baseline	Responder
C21	2	17	15	9	18	14	119	81	78	0.84	21	118	128	11.9	0.066	0.053	18.2	control	Baseline									34	38	12	12	7	24	41	126	83	69	0.79	19	127	4.2	13.3	0.081	0.081	7.2	Depressed	Baseline	Responder
C22	1	19	14	8	16	12	127	86	68	0.87	26	111	113	12.8	0.061	0.067	15.4	control	Baseline									35	23	14	12	10	22	43	120	78	71	0.87	29	117	3.5	13.9	0.069	0.074	12.3	Depressed	Baseline	Responder
C23	2	16	14	10	17	7	116	79	63	0.79	24	116	132	14.1	0.053	0.059	16.8	control	Baseline									37	41	10	12	13	23	37	128	76	77	0.77	27	118	3.9	13.4	0.088	0.084	7.6	Depressed	Baseline	Responder
C24	4	17	12	9	19	14	124	80	71	0.82	19	109	125	13.9	0.064	0.064	17.3	control	Baseline									38	36	11	9	9	24	40	119	82	62	0.84	18	109	7.8	13.7	0.053	0.073	7.4	Depressed	Baseline	Responder
C25	1	17	14	13	19	11	122	81	79	0.76	22	113	121	10.7	0.049	0.061	17.1	control	Baseline									40	31	13	12	8	23	36	131	86	70	0.88	24	121	4.2	14.1	0.089	0.063	7.8	Depressed	Baseline	Responder
C26	4	15	11	10	20	21	124	80	74	0.88	28	94	130	13.2	0.078	0.063	18.8	control	Baseline									43	30	14	11	9	24	41	117	78	68	0.83	17	126	8.4	13.9	0.068	0.072	6.4	Depressed	Baseline	Responder
C27	2	18	15	11	18	16	120	83	77	0.83	16	107	122	12.1	0.051	0.057	17.5	control	Baseline									44	26	16	11	10	23	39	114	82	64	0.89	23	128	5.2	12.6	0.069	0.055	12.2	Depressed	Baseline	Responder
C28	1	18	13	12	17	23	118	85	81	0.91	20	118	124	13.8	0.056	0.049	16.4	control	Baseline									45	30	13	12	8	25	57	127	78	73	0.87	14	107	8.7	13.9	0.087	0.061	8.9	Depressed	Baseline	Responder
C29	1	18	15	10	15	12	126	83	73	0.87	19	121	138	13.3	0.068	0.068	18.2	control	Baseline									47	32	13	9	9	23	34	120	86	72	0.84	22	129	3.6	14.7	0.086	0.06	8.4	Depressed	Baseline	Responder
C30	2	17	14	10	18	16	128	86	70	0.84	27	104	146	11.7	0.059	0.062	17.3	control	Baseline									48	28	14	10	7	22	48	118	77	78	0.89	18	103	4.1	13.9	0.079	0.054	10.6	Depressed	Baseline	Responder
C31	2	17	13	8	19	16	111	78	69	0.79	24	98	127	12.6	0.062	0.067	19.4	control	Baseline									49	26	10	11	11	24	39	116	83	71	0.86	24	116	8.1	12.1	0.088	0.075	7.6	Depressed	Baseline	Responder
C32	5	16	11	6	22	15	127	84	59	0.86	26	109	118	12.9	0.057	0.055	17.3	control	Baseline									51	41	11	13	7	23	44	134	86	74	0.97	20	111	4.8	11.2	0.081	0.079	6.4	Depressed	Baseline	Responder
C33	2	17	14	11	16	28	127	81	72	0.88	21	112	109	13.6	0.068	0.068	16.7	control	Baseline									52	29	13	12	10	22	38	129	82	68	0.84	22	108	5.7	15.3	0.082	0.069	10.8	Depressed	Baseline	Responder
C34	1	18	15	10	16	17	124	83	74	0.84	23	124	129	12.3	0.047	0.067	16.9	control	Baseline									53	24	12	12	9	22	52	119	79	88	0.83	34	119	4.2	14.3	0.068	0.057	10.4	Depressed	Baseline	Responder
C35	3	17	12	9	20	10	126	84	89	0.87	29	110	133	14.2	0.055	0.064	14.9	control	Baseline									54	32	13	10	10	24	37	120	84	82	0.87	24	113	5.6	14.1	0.074	0.061	9.1	Depressed	Baseline	Responder
C36	1	19	15	12	17	13	120	78	78	0.88	18	105	141	13.1	0.066	0.052	18.3	control	Baseline									55	34	12	10	13	25	36	126	81	73	0.68	27	98	5.9	15.6	0.084	0.064	8.3	Depressed	Baseline	Responder
C37	4	16	11	13	20	11	118	81	58	0.76	20	118	136	12.7	0.055	0.058	19.1	control	Baseline									57	23	14	9	13	22	33	118	78	68	0.87	23	116	4.3	13.4	0.063	0.063	9.7	Depressed	Baseline	Responder
C38	4	17	12	7	19	8	120	76	64	0.78	22	106	153	11.8	0.053	0.061	17.6	control	Baseline									58	31	14	10	8	24	39	128	82	63	0.76	26	109	3.6	13.8	0.071	0.077	8.8	Depressed	Baseline	Responder
C39	2	19	13	11	18	19	123	79	73	0.81	25	128	130	13.4	0.079	0.063	17.9	control	Baseline									59	32	13	12	9	23	42	118	77	75	0.79	18	117	4.1	15.6	0.081	0.073	7.9	Depressed	Baseline	Responder
C40	2	18	14	7	18	15	126	84	78	0.74	23	121	123	12.4	0.061	0.057	17.1	control	Baseline									60	30	14	10	7	24	34	124	83	82	0.77	26	134	5.2	12.2	0.073	0.069	8.4	Depressed	Baseline	Responder
C41	2	19	15	10	19	14	120	79	72	0.86	19	108	128	11.1	0.058	0.062	18.4	control	Baseline									61	34	12	9	8	23	48	122	80	81	0.86	23	104	4.6	11.6	0.067	0.088	6.3	Depressed	Baseline	Responder
C42	1	17	13	8	18	20	121	84	80	0.98	26	114	134	12.2	0.046	0.065	16.3	control	Baseline									63	27	16	12	11	22	39	112	85	73	0.83	28	128	3.9	12.7	0.068	0.056	10.3	Depressed	Baseline	Responder
C43	4	17	11	6	19	17	128	84	74	0.77	24	103	120	13.3	0.051	0.061	16.8	control	Baseline									64	40	13	11	10	25	44	120	78	88	0.89	16	125	8.1	12.9	0.084	0.068	7.2	Depressed	Baseline	Responder
C44	1	18	15	12	16	16	126	78	71	0.84	28	117	126	13.4	0.056	0.068	17.3	control	Baseline									67	24	15	10	8	21	51	124	85	76	0.89	19	102	4.3	13.4	0.052	0.067	11.7	Depressed	Baseline	Responder
C45	2	18	14	13	18	12	124	82	76	0.82	27	91	133	12.6	0.052	0.054	17.2	control	Baseline									68	26	14	12	10	23	53	116	82	70	0.84	27	126	3.6	12.6	0.064	0.063	8.1	Depressed	Baseline	Responder
C1	1	17	13	8	19	13	126	81	81	0.81	27	118	124	13.3	0.052	0.067	16.2	control	6months									69	34	13	12	7	21	54	126	74	73	0.86	31	117	4.7	13.8	0.078	0.071	8.3	Depressed	Baseline	Responder
C2	2	18	15	9	18	17	121	76	72	0.78	31	120	126	12.4	0.063	0.063	16.8	control	6months									70	38	10	11	7	26	46	126	85	59	0.63	27	114	6.8	14.4	0.073	0.074	8.4	Depressed	Baseline	Responder
C3	3	17	16	9	19	11	116	79	86	0.75	23	109	130	14.9	0.074	0.052	19.1	control	6months									71	31	12	10	11	26	34	116	78	82	0.87	24	120	3.4	13.8	0.075	0.078	8.9	Depressed	Baseline	Responder
C4	1	19	14	13	16	16	116	78	78	0.86	27	114	117	15.1	0.051	0.061	17.8	control	6months									72	33	13	11	7	25	48	123	84	56	0.91	23	107	6.3	14.2	0.078	0.072	7.3	Depressed	Baseline	Responder
C6	4	19	15	9	19	18	118	82	74	0.83	17	97	128	12.4	0.056	0.048	20.3	control	6months									73	32	13	11	9	22	43	110	76	87	0.88	18	119	7.2	13.8	0.073	0.048	9.1	Depressed	Baseline	Responder
C7	2	16	16	13	20	11	128	84	81	0.86	27	117	126	12.1	0.054	0.052	18.7	control	6months									77	32	13	10	8	23	32	120	84	82	0.79	16	106	3.9	13.7	0.072	0.068	8.7	Depressed	Baseline	Responder
C8	1	18	14	10	20	15	119	78	64	0.76	28	109	124	13.6	0.046	0.064	16.4	control	6months									78	38	14	8	4	23	43	117	84	90	0.74	22	127	4.3	13.8	0.073	0.057	9.1	Depressed	Baseline	Responder
C9	1	16	13	12	17	14	123	84	76	0.78	24	123	129	14.8	0.059	0.055	16.2	control	6months									79	36	12	11	10	22	38	117	83	64	0.78	20	106	7.6	9.2	0.068	0.063	8.6	Depressed	Baseline	Responder
C11	3	17	16	8	18	16	114	79	68	0.88	20	118	126	12.3	0.073	0.065	19.8	control	6months									82	30	14	9	11	23	54	124	73	77	0.87	28	112	4.3	12.1	0.086	0.072	7.3	Depressed	Baseline	Responder
C12	5	19	14	6	19	7	117	81	70	0.82	27	114	132	15.9	0.066	0.06	15.5	control	6months									83	32	13	10	9	24	37	120	83	69	0.94	24	109	3.9	13.6	0.078	0.068	8.2	Depressed	Baseline	Responder
C13	3	16	11	11	20	14	119	80	88	0.73	26	126	116	13.1	0.056	0.066	18.2	control	6months									85	34	12	11	8	22	38	121	86	66	0.84	17	118	6.77	12.8	0.082	0.074	6.8	Depressed	Baseline	Responder
C14	1	18	15	11	17	16	120	83	66	0.85	23	104	131	13.7	0.049	0.046	16.8	control	6months									86	26	14	10	10	22	36	114	80	83	0.86	23	118	4.4	11.2	0.066	0.062	12.8	Depressed	Baseline	Responder
C17	2	19	12	8	18	28	124	81	83	0.88	18	103	136	12.6	0.055	0.059	17.4	control	6months									87	33	13	12	7	21	34	126	82	64	0.83	22	117	3.6	14.6	0.075	0.067	9.2	Depressed	Baseline	Responder
C18	1	18	14	7	19	13	117	80	84	0.93	27	109	124	13.1	0.058	0.062	16.9	control	6months									89	33	13	9	12	23	42	124	84	78	0.82	27	98	7.1	13.4	0.074	0.065	9.4	Depressed	Baseline	Responder
C19	1	16	15	9	20	12	120	78	67	0.78	19	116	131	14.1	0.052	0.068	17.8	control	6months									93	24	15	11	9	25	37	123	81	81	0.78	20	113	7.8	13.7	0.071	0.066	10.8	Depressed	Baseline	Responder
C20	1	18	15	12	15	16	121	84	76	0.82	23	94	124	12.7	0.057	0.062	16.7	control	6months									94	37	11	13	11	17	51	126	86	86	0.81	26	128	8.1	14.1	0.077	0.07	8.8	Depressed	Baseline	Responder
C21	4	17	16	9	21	14	119	81	73	0.84	21	118	128	13.3	0.066	0.053	17.7	control	6months									95	34	13	12	9	25	44	127	82	64	0.76	24	114	4.8	13.4	0.076	0.071	9.1	Depressed	Baseline	Responder
C22	1	19	14	9	19	13	124	85	67	0.86	27	113	116	12.8	0.061	0.067	16.3	control	6months									97	36	13	14	8	22	39	116	83	63	0.81	23	130	6.3	14.9	0.078	0.076	8.4	Depressed	Baseline	Responder
C23	2	17	15	10	17	7	116	79	68	0.79	24	118	127	14.7	0.053	0.057	16.2	control	6months									101	40	11	13	12	24	36	128	84	76	0.82	24	103	6.8	14.2	0.082	0.078	6.9	Depressed	Baseline	Responder
C25	1	17	14	12	19	10	122	81	76	0.8	23	113	126	10.9	0.049	0.061	17.8	control	6months									102	23	14	11	13	21	38	116	86	86	0.83	22	128	3.4	10.2	0.068	0.066	13.8	Depressed	Baseline	Responder
C26	1	18	11	11	20	21	124	80	78	0.88	28	94	133	12.7	0.071	0.063	18.2	control	6months									104	34	13	9	7	23	49	126	80	78	0.82	26	110	4.2	10.3	0.072	0.062	8.3	Depressed	Baseline	Responder
C28	4	19	16	13	19	23	118	86	83	0.9	20	118	118	14.6	0.056	0.053	16.6	control	6months									105	33	14	11	11	19	33	127	79	67	0.78	17	118	4.3	10.7	0.071	0.072	9.1	Depressed	Baseline	Responder
C29	1	18	13	10	15	12	126	85	77	0.87	18	121	130	13.1	0.064	0.062	18.8	control	6months									106	36	13	11	11	17	40	124	84	73	0.81	28	131	3.7	11.9	0.074	0.076	8.4	Depressed	Baseline	Responder
C30	2	19	16	11	20	16	128	84	72	0.84	27	114	126	10.2	0.059	0.062	16.9	control	6months									109	26	15	10	8	23	33	116	86	82	0.84	27	124	4.8	10.4	0.068	0.071	10.4	Depressed	Baseline	Responder
C31	2	16	15	8	19	18	116	79	67	0.8	25	98	121	12.6	0.062	0.063	19.8	control	6months									110	37	11	12	13	21	34	126	84	64	0.86	26	128	6.2	14.2	0.086	0.066	7.1	Depressed	Baseline	Responder
C32	3	18	11	8	22	19	127	82	69	0.86	26	107	138	13.4	0.057	0.055	18.1	control	6months									111	34	13	8	8	26	38	123	78	73	0.83	25	130	8.6	14.3	0.083	0.066	7.8	Depressed	Baseline	Responder
C33	1	17	16	11	16	19	123	81	73	0.86	21	114	114	12.9	0.068	0.066	16.7	control	6months									112	24	13	11	12	20	42	121	83	63	0.79	26	124	3.4	11.1	0.07	0.071	12.2	Depressed	Baseline	Responder
C34	5	18	15	10	16	17	124	83	78	0.84	23	121	132	12.3	0.047	0.067	17.2	control	6months									113	38	11	12	10	21	36	129	79	80	0.74	16	102	3.6	13.3	0.098	0.069	6.8	Depressed	Baseline	Responder
C35	3	16	12	7	20	10	126	84	87	0.88	29	108	138	14.2	0.055	0.064	14.9	control	6months									116	30	13	11	9	24	33	125	85	73	0.78	27	126	7.8	11.5	0.075	0.07	9.6	Depressed	Baseline	Responder
C36	1	19	16	13	19	13	120	77	78	0.9	19	110	128	13.1	0.066	0.052	18.6	control	6months									119	31	13	9	13	26	44	118	74	78	0.82	28	103	4.6	9.9	0.071	0.064	11.3	Depressed	Baseline	Responder
C37	3	16	13	11	20	18	118	81	59	0.76	20	121	134	13.2	0.055	0.058	18.9	control	6months									120	36	12	11	10	23	54	128	84	74	0.81	20	129	6.4	14.3	0.083	0.071	8.6	Depressed	Baseline	Responder
C39	4	19	14	11	18	19	123	80	76	0.8	25	128	137	13.4	0.079	0.063	19.4	control	6months									122	36	13	10	8	25	34	121	81	81	0.76	28	132	3.9	10.9	0.072	0.065	8.9	Depressed	Baseline	Responder
C41	2	18	15	10	21	14	120	79	71	0.86	18	108	125	11.6	0.058	0.062	18.4	control	6months									125	43	10	13	9	22	52	128	73	82	0.78	24	128	5.8	13.7	0.082	0.078	6.4	Depressed	Baseline	Responder
C42	1	16	13	8	18	20	121	83	82	0.94	26	116	133	12.2	0.046	0.065	16.8	control	6months									127	36	13	10	10	19	51	127	88	64	0.86	23	107	4.4	13.1	0.078	0.063	7.3	Depressed	Baseline	Responder
C43	5	19	11	6	19	17	128	86	78	0.77	24	103	117	11.8	0.051	0.061	17.3	control	6months									128	21	15	9	8	24	38	114	76	81	0.74	26	129	6.7	9.2	0.069	0.074	13.4	Depressed	Baseline	Responder
C44	1	17	15	12	17	16	126	78	74	0.84	22	119	126	13.4	0.056	0.068	17.9	control	6months									129	38	12	13	9	18	50	129	84	74	0.87	17	106	4.9	14.1	0.084	0.067	7.6	Depressed	Baseline	Responder
C45	2	19	14	11	18	12	124	83	83	0.82	26	103	133	12.9	0.052	0.054	16.8	control	6months									130	24	15	8	11	25	37	120	80	66	0.86	25	123	3.5	9.6	0.067	0.069	13.3	Depressed	Baseline	Responder
C1	2	18	13	9	19	13	122	83	81	0.81	28	113	124	13.4	0.053	0.067	16.9	control	12months									132	31	14	12	12	23	54	118	83	78	0.83	27	127	6.6	10.7	0.067	0.076	8.8	Depressed	Baseline	Responder
C2	2	16	13	7	17	14	126	78	72	0.79	31	126	126	12.2	0.063	0.064	14.1	control	12months									133	40	11	10	11	20	33	126	74	83	0.81	23	130	4.8	13.8	0.08	0.068	6.9	Depressed	Baseline	Responder
C4	1	19	14	13	18	17	118	84	69	0.86	28	118	121	13.9	0.05	0.061	18.2	control	12months									137	36	13	10	13	23	52	123	81	76	0.74	26	109	6.1	12.9	0.079	0.069	7.7	Depressed	Baseline	Responder
C6	2	17	16	10	19	16	116	82	73	0.84	18	106	128	13.3	0.058	0.05	23.6	control	12months									138	24	15	8	12	24	46	110	78	66	0.82	22	119	4.3	12.3	0.078	0.074	13.6	Depressed	Baseline	Responder
C7	3	18	14	13	14	12	124	81	88	0.87	24	112	120	11.9	0.053	0.052	19.2	control	12months									139	30	13	12	10	24	49	122	83	74	0.84	26	102	4.7	10.6	0.074	0.065	10.2	Depressed	Baseline	Responder
C8	5	19	15	9	19	13	121	86	71	0.76	28	107	131	13.2	0.046	0.064	16.9	control	12months
C9	2	18	13	13	18	14	126	82	78	0.77	26	126	127	15.3	0.06	0.054	17.3	control	12months
C12	3	19	12	8	20	9	119	87	76	0.82	27	119	129	16.7	0.066	0.06	15.2	control	12months
C14	1	18	15	11	16	11	124	83	66	0.85	24	98	132	13.9	0.049	0.048	17.4	control	12months
C17	4	17	12	5	19	21	128	76	83	0.88	16	108	130	12.4	0.055	0.059	16.1	control	12months									Subject ID	HAMDI	BAS-R	BAS-D	BAS-F	BIS	WHODAS	SBP	DBP	HR	W:H	BMI	eGFR	Glucose	baPWV	IML	IMR	THB	Type	Study Time	Sub type
C18	2	19	13	8	20	18	119	83	87	0.93	28	106	129	14.6	0.06	0.06	15.9	control	12months									3	38	11	10	9	24	39	126	83	61	0.87	20	112	4.6	14.8	0.059	0.056	7.1	Depressed	Baseline	Non responders
C19	3	16	14	10	18	9	116	82	70	0.76	16	121	138	13.1	0.052	0.07	17.8	control	12months									9	35	13	9	11	24	32	118	84	73	0.89	21	110	5.9	12.2	0.052	0.056	7.6	Depressed	Baseline	Non responders
C21	4	18	15	7	19	16	128	86	86	0.84	22	114	122	10.9	0.066	0.053	18.7	control	12months									10	34	10	11	10	25	56	130	80	68	0.84	23	117	5.4	9.7	0.062	0.065	7.4	Depressed	Baseline	Non responders
C22	1	19	14	9	16	12	124	88	72	0.87	25	119	108	13.6	0.06	0.067	14.9	control	12months									11	39	10	9	8	23	53	131	81	56	0.8	34	114	5.7	16.4	0.103	0.072	6.8	Depressed	Baseline	Non responders
C25	3	17	13	12	19	8	127	84	83	0.76	24	116	122	11.2	0.049	0.06	17.8	control	12months									13	43	9	8	6	24	46	120	82	82	0.88	21	112	5.6	11.6	0.108	0.058	5.9	Depressed	Baseline	Non responders
C26	6	16	11	8	20	16	129	82	79	0.88	26	103	128	14.3	0.079	0.064	18.1	control	12months									14	40	9	9	7	20	52	129	84	74	0.81	15	118	5.3	11.8	0.096	0.079	6.3	Depressed	Baseline	Non responders
C28	1	18	13	13	16	21	122	88	80	0.91	21	108	120	12.7	0.056	0.049	17.2	control	12months									15	36	13	9	10	24	43	113	78	84	0.84	26	113	4.7	14.2	0.059	0.068	7.2	Depressed	Baseline	Non responders
C29	2	18	15	10	15	9	131	85	78	0.87	18	124	132	13.6	0.068	0.068	17.6	control	12months									18	35	12	10	8	23	26	121	81	88	0.82	22	126	4.2	12.8	0.081	0.072	7.6	Depressed	Baseline	Non responders
C31	4	17	14	9	20	14	119	76	72	0.79	26	94	125	11.4	0.062	0.069	19.8	control	12months									22	31	13	11	9	22	46	117	80	86	0.83	17	119	7.3	14.1	0.058	0.069	8.2	Depressed	Baseline	Non responders
C32	5	16	11	6	22	19	123	81	62	0.86	24	112	121	13.2	0.057	0.055	16.9	control	12months									23	36	12	9	8	24	32	133	82	63	0.9	23	106	5.4	14.9	0.073	0.054	8.1	Depressed	Baseline	Non responders
C35	3	17	13	7	19	13	128	80	73	0.87	28	116	128	14.8	0.056	0.064	14.9	control	12months									30	40	9	9	12	23	27	118	79	82	0.76	23	116	7.6	10.7	0.101	0.074	6.1	Depressed	Baseline	Non responders
C37	4	14	10	13	21	11	124	76	63	0.76	21	119	130	13.1	0.055	0.058	18.6	control	12months									31	41	11	9	9	25	49	120	83	83	0.91	19	124	4.8	14.3	0.064	0.058	6.4	Depressed	Baseline	Non responders
C41	2	19	15	10	19	12	119	78	79	0.86	17	108	136	12.2	0.058	0.06	17.8	control	12months									36	36	10	9	11	24	39	119	86	69	0.82	24	109	6.2	13.4	0.082	0.096	7.3	Depressed	Baseline	Non responders
C43	4	17	12	8	17	16	125	80	83	0.77	23	104	126	13.6	0.05	0.061	19.4	control	12months									39	34	12	8	9	26	51	136	76	58	0.73	22	118	6.4	12.1	0.107	0.092	8.2	Depressed	Baseline	Non responders
C44	1	18	15	12	19	13	130	76	87	0.84	26	119	123	14.2	0.056	0.065	18.9	control	12months									41	38	11	10	8	25	56	122	74	74	0.86	21	116	5.3	12.6	0.098	0.084	6.3	Depressed	Baseline	Non responders
C45	2	18	14	13	20	14	129	80	82	0.82	28	108	127	11.9	0.05	0.055	18.1	control	12months									42	37	12	8	8	24	39	128	84	80	0.89	24	110	5.6	12.9	0.073	0.061	7.2	Depressed	Baseline	Non responders
																												46	40	10	10	10	26	49	120	83	64	0.89	29	114	6.3	10.3	0.084	0.074	6.3	Depressed	Baseline	Non responders
																												50	34	12	9	7	24	37	124	86	80	0.86	23	117	5.8	11.6	0.086	0.078	7.6	Depressed	Baseline	Non responders
																												56	40	11	10	8	25	47	126	78	73	0.85	18	120	5.2	12.3	0.097	0.076	5.8	Depressed	Baseline	Non responders
																												62	39	10	9	8	24	34	134	84	81	0.91	25	117	5.9	13.4	0.076	0.062	6.3	Depressed	Baseline	Non responders
																												65	41	10	10	9	22	53	128	80	80	0.76	22	113	6.7	14.1	0.104	0.089	5.6	Depressed	Baseline	Non responders
																												66	34	13	9	8	26	48	123	82	78	0.89	15	116	5.6	13.8	0.078	0.064	7.9	Depressed	Baseline	Non responders
																												74	36	12	8	9	24	34	130	88	76	0.81	24	125	8.1	12.8	0.088	0.082	7.4	Depressed	Baseline	Non responders
																												75	39	13	9	8	26	49	131	82	78	0.88	30	112	4.9	12.3	0.076	0.062	6.2	Depressed	Baseline	Non responders
																												76	42	9	9	7	25	57	126	87	71	0.74	21	114	5.1	10.9	0.083	0.068	5.4	Depressed	Baseline	Non responders
																												80	36	12	10	9	21	36	127	84	76	0.76	26	119	7.4	13.1	0.084	0.061	7.6	Depressed	Baseline	Non responders
																												81	39	9	11	7	26	51	121	80	84	0.86	23	124	6.1	11.6	0.087	0.065	7.1	Depressed	Baseline	Non responders
																												84	35	12	9	8	22	46	129	84	63	0.8	16	118	6.3	11.4	0.076	0.068	7.8	Depressed	Baseline	Non responders
																												88	39	10	7	9	27	56	125	76	88	0.77	24	121	6.9	14.3	0.089	0.076	6.1	Depressed	Baseline	Non responders
																												90	44	8	10	11	24	48	126	79	82	0.8	23	114	5.4	15.7	0.106	0.069	5.4	Depressed	Baseline	Non responders
																												91	36	11	9	9	25	42	128	87	84	0.81	19	116	5.8	16.8	0.112	0.082	6.8	Depressed	Baseline	Non responders
																												92	38	9	9	12	27	49	117	76	76	0.78	26	118	7.1	13.9	0.082	0.076	6.5	Depressed	Baseline	Non responders
																												96	35	11	10	10	28	54	130	88	81	0.8	20	107	6.6	16.8	0.114	0.076	6.9	Depressed	Baseline	Non responders
																												98	37	10	9	8	22	41	136	83	83	0.86	17	126	5.4	17.2	0.12	0.069	7.1	Depressed	Baseline	Non responders
																												99	40	7	10	6	26	46	124	81	56	0.76	22	127	5.8	17.9	0.116	0.064	5.5	Depressed	Baseline	Non responders
																												100	32	12	9	8	25	48	132	83	83	0.83	23	120	6.9	16.8	0.087	0.062	7.3	Depressed	Baseline	Non responders
																												103	42	8	10	9	23	42	130	78	86	0.78	16	119	6.1	18.3	0.118	0.084	5.3	Depressed	Baseline	Non responders
																												107	37	9	9	9	24	50	127	80	84	0.81	30	112	6.4	16.7	0.104	0.078	6.7	Depressed	Baseline	Non responders
																												108	34	11	11	10	27	46	136	84	88	0.8	27	109	5.6	16.9	0.081	0.063	7.4	Depressed	Baseline	Non responders
																												114	36	10	9	8	25	43	121	76	62	0.74	32	107	5.8	16.3	0.079	0.084	8.2	Depressed	Baseline	Non responders
																												115	43	8	10	7	23	56	132	82	89	0.81	16	122	6.4	17.8	0.128	0.085	5.6	Depressed	Baseline	Non responders
																												117	40	10	10	6	26	44	133	86	76	0.78	23	104	5.9	16.5	0.117	0.076	6.9	Depressed	Baseline	Non responders
																												118	36	12	8	10	26	46	127	76	83	0.82	21	116	4.7	17.7	0.104	0.074	6.8	Depressed	Baseline	Non responders
																												121	38	9	10	11	24	45	130	85	81	0.84	26	112	5.7	12.6	0.116	0.078	6.4	Depressed	Baseline	Non responders
																												123	37	10	9	9	22	47	122	78	86	0.76	20	116	7.5	12.9	0.072	0.076	6.9	Depressed	Baseline	Non responders
																												124	41	9	10	8	25	49	132	74	80	0.79	19	111	4.6	16.2	0.084	0.062	5.8	Depressed	Baseline	Non responders
																												126	43	8	10	9	26	44	126	89	84	0.85	22	117	6.2	17.1	0.063	0.064	6.4	Depressed	Baseline	Non responders
																												131	36	12	8	6	24	46	132	84	82	0.79	20	115	5.6	14.8	0.106	0.076	7.1	Depressed	Baseline	Non responders
																												134	40	8	9	8	20	42	120	82	76	0.84	28	116	5.4	16.3	0.116	0.07	5.9	Depressed	Baseline	Non responders
																												135	32	13	10	9	26	51	138	76	88	0.8	21	114	5.9	14.1	0.072	0.058	6.8	Depressed	Baseline	Non responders
																												136	34	10	9	7	24	46	124	78	81	0.82	24	119	5.2	15.9	0.102	0.07	6.9	Depressed	Baseline	Non responders
																											Mean
																											SD
